# Supplementary material for: Micro-CT imaging in species description: exploring beyond sclerotized structures in lichen moths (Lepidoptera: Erebidae, Arctiinae, Lithosiini)
Source: PeerJ. 2023 Jul 14;11:e15505. doi: 10.7717/peerj.15505 (PMC10351509; doi:10.7717/peerj.15505)
Supplement: Supplemental Information 5 [file peerj-11-15505-s005.fas]

>SSM4_Assembled
TTCAACCAACATAAAGATATTGGAACATTATATTTTATTTTTGGAATTTGAGCAGGRATA
GTCGGAACTTCTTTAAGTTTATTAATTCGAGCTGAATTAGGTAACCCTGGATCTTTAATT
GGTGATGATCAAATTTAYAAYACTATTGTTACCGCTCATGCTTTTATTATAATTTTTTTT
ATAGTAATACCTATTATAATTGGAGGATTTGGAAATTGATTAGTTCCTTTAATATTAGGK
GCTCCTGATATAGCTTTCCCACRAATAAATAATATAAGTTTCTGACTTTTACCCCCCTCT
CTTACTTTATTAATTTCAAGAAGTATTGTAGAAAATGGAGCTGGAACAGGATGAACAGTG
TACCCCCCACTTTCATCTAATATTGCTCATAGTGGAAGATCAGTAGATTTAGCAATTTTT
TCTTTACATTTAGCTGGTATTTCTTCTATTTTAGGAGCTATTAATTTTATTACTACTATT
ATTAATATACGATTAAATAATTTATCATTTGATCAAATACCATTATTTGTGTGAGCTGTA
GGAATTACAGCATTCCTGTTATTACTTTCACTTCCAGTTTTAGCAGGAGCTATTACCATA
TTATTAACAGATCGAAATTTAAATACATCTTTTTTTGATCCAGCTGGAGGAGGAGATCCT
ATTTTATATCAACATTTATTTTGATTTTTTG
>SSM3_Assembled
~~~~~~~~~~~~~~~~~~~~~~~~~CTTTATATTTTATCTTTGGAATCTGAGCAGGAATA
TTAGGAACTTCATTAAGATTATTAATTCGAGCTGAATTAGGAAATCCAGGATCTTTAATT
GGAGATGATCAAATTTATAATACTATTGTAACTGCTCATGCTTTTATTATAATTTTTTTT
ATAGTTATACCTATTATAATTGGAGGATTTGGTAATTGATTAGTACCTTTAATATTAGGA
GCTCCTGATATAGCCTTCCCACGAATAAATAATATAAGTTTTTGACTCCTTCCCCCATCT
TTAACTTTATTAATTTCAAGAAGAATTGTAGAAAACGGAGCAGGAACTGGATGAACGGTG
TACCCCCCACTCTCATCTAATATTGCCCATAGAGGAAGATCAGTTGACCTTGCTATTTTT
TCCCTTCATTTAGCAGGAATTTCTTCTATTTTAGGAGCTATTAATTTTATTACTACAATT
ATTAATATACGATTAAATAATTTATCATTTGATCAAATACCTTTATTTGTATGAGCAGTA
GGAATTACAGCATTTTTATTATTACTTTCTTTACCAGTATTAGCAGGAGCTATTACAATA
TTACTAACTGATCGAAATTTAAATACTTCTTTTTTTGACCCAGCTGGAGGAGGTGATCCA
ATCCTTTATCAACATTTATTTTGATTTTTTGGT
>
